# Supplementary material for: Deepfake attack prevention using steganography GANs
Source: PeerJ Comput Sci. 2022 Oct 20;8:e1125. doi: 10.7717/peerj-cs.1125 (PMC9680891; doi:10.7717/peerj-cs.1125)
Supplement: Supplemental Information 1 [file peerj-cs-08-1125-s001.zip]

Archive with 60 entries (56 files):
- deepfakes-watermarking-technique-master/
- deepfakes-watermarking-technique-master/.editorconfig
- deepfakes-watermarking-technique-master/.gitattributes
- deepfakes-watermarking-technique-master/.gitignore
- deepfakes-watermarking-technique-master/.travis.yml
- deepfakes-watermarking-technique-master/AUTHORS.rst
- deepfakes-watermarking-technique-master/CONTRIBUTING.rst
- deepfakes-watermarking-technique-master/HISTORY.md
- deepfakes-watermarking-technique-master/MANIFEST.in
- deepfakes-watermarking-technique-master/Makefile
- deepfakes-watermarking-technique-master/README.md
- deepfakes-watermarking-technique-master/commands
- deepfakes-watermarking-technique-master/datasets_links.html
- deepfakes-watermarking-technique-master/decode.py
- deepfakes-watermarking-technique-master/docs/
- deepfakes-watermarking-technique-master/docs/Makefile
- deepfakes-watermarking-technique-master/docs/authors.rst
- deepfakes-watermarking-technique-master/docs/conf.py
- deepfakes-watermarking-technique-master/docs/contributing.rst
- deepfakes-watermarking-technique-master/docs/history.rst
- deepfakes-watermarking-technique-master/docs/images/
- deepfakes-watermarking-technique-master/docs/images/dai-logo-white-200.png
- deepfakes-watermarking-technique-master/docs/images/dai-logo-white.ico
- deepfakes-watermarking-technique-master/docs/index.rst
- deepfakes-watermarking-technique-master/docs/make.bat
- deepfakes-watermarking-technique-master/docs/readme.rst
- deepfakes-watermarking-technique-master/encode.py
- deepfakes-watermarking-technique-master/encodePretrained.py
- deepfakes-watermarking-technique-master/encodeold.py
- deepfakes-watermarking-technique-master/plottest.py
- deepfakes-watermarking-technique-master/rivagan/
- deepfakes-watermarking-technique-master/rivagan/__init__.py
- deepfakes-watermarking-technique-master/rivagan/adversary.py
- deepfakes-watermarking-technique-master/rivagan/attention Copy.py
- deepfakes-watermarking-technique-master/rivagan/attention ReLU Sigmoid leaky ReLU.py
- deepfakes-watermarking-technique-master/rivagan/attention Relu +  Extra layer.py
- deepfakes-watermarking-technique-master/rivagan/attention Sigmoid CNN Attention ReLU.py
- deepfakes-watermarking-technique-master/rivagan/attention copy 2.py
- deepfakes-watermarking-technique-master/rivagan/attention copy 4.py
- deepfakes-watermarking-technique-master/rivagan/attention only ReLU + Extra Layer .py
- deepfakes-watermarking-technique-master/rivagan/attention only relu .py
- deepfakes-watermarking-technique-master/rivagan/attention relu extar layer sigmoid best function
- deepfakes-watermarking-technique-master/rivagan/attention.py
- deepfakes-watermarking-technique-master/rivagan/dataloader.py
- deepfakes-watermarking-technique-master/rivagan/dense.py
- deepfakes-watermarking-technique-master/rivagan/noise.py
- deepfakes-watermarking-technique-master/rivagan/plotconfusion.py
- deepfakes-watermarking-technique-master/rivagan/rivagan .py
- deepfakes-watermarking-technique-master/rivagan/rivagan copy 2.py
- deepfakes-watermarking-technique-master/rivagan/rivagan.py
- deepfakes-watermarking-technique-master/rivagan/utils.py
- deepfakes-watermarking-technique-master/setup.cfg
- deepfakes-watermarking-technique-master/setup.py
- deepfakes-watermarking-technique-master/simplecode
- deepfakes-watermarking-technique-master/temp.php
- deepfakes-watermarking-technique-master/test.py
- deepfakes-watermarking-technique-master/test2.py
- deepfakes-watermarking-technique-master/test3.py
- deepfakes-watermarking-technique-master/test4.py
- deepfakes-watermarking-technique-master/tox.ini
