# Supplementary material for: Deepfake attack prevention using steganography GANs
Source: PeerJ Comput Sci. 2022 Oct 20;8:e1125. doi: 10.7717/peerj-cs.1125 (PMC9680891; doi:10.7717/peerj-cs.1125)
Supplement: Supplemental Information 1 [file peerj-cs-08-1125-s001.zip › deepfakes-watermarking-technique-master/MANIFEST.in]

version https://git-lfs.github.com/spec/v1
oid sha256:b8e554578ed74b91b4e2923550e9e4087a396a7da4674a78dd513c338b86bf36
size 265
