# Supplementary material for: Deepfake attack prevention using steganography GANs
Source: PeerJ Comput Sci. 2022 Oct 20;8:e1125. doi: 10.7717/peerj-cs.1125 (PMC9680891; doi:10.7717/peerj-cs.1125)
Supplement: Supplemental Information 1 [file peerj-cs-08-1125-s001.zip › deepfakes-watermarking-technique-master/docs/images/dai-logo-white-200.png]

version https://git-lfs.github.com/spec/v1
oid sha256:398ba4f24b454ecb902d86d4f307e6e7896f4aa5150f5df954fa0df3a5f85dd4
size 33432
