# Supplementary material for: Deepfake attack prevention using steganography GANs
Source: PeerJ Comput Sci. 2022 Oct 20;8:e1125. doi: 10.7717/peerj-cs.1125 (PMC9680891; doi:10.7717/peerj-cs.1125)
Supplement: Supplemental Information 1 [file peerj-cs-08-1125-s001.zip › deepfakes-watermarking-technique-master/docs/make.bat]

version https://git-lfs.github.com/spec/v1
oid sha256:7d488fa6fed413fe3675ae7e826d681f8e672b5d0b49a770b9fc72a28a5934ba
size 769
