# Supplementary material for: Deepfake attack prevention using steganography GANs
Source: PeerJ Comput Sci. 2022 Oct 20;8:e1125. doi: 10.7717/peerj-cs.1125 (PMC9680891; doi:10.7717/peerj-cs.1125)
Supplement: Supplemental Information 1 [file peerj-cs-08-1125-s001.zip › deepfakes-watermarking-technique-master/rivagan/attention only ReLU + Extra Layer .py]

version https://git-lfs.github.com/spec/v1
oid sha256:9f883b6c42906964ff09b93f298c443fadf0e4e04d8aee14bbeab8932b66dad2
size 3004
