# Supplementary material for: Deepfake attack prevention using steganography GANs
Source: PeerJ Comput Sci. 2022 Oct 20;8:e1125. doi: 10.7717/peerj-cs.1125 (PMC9680891; doi:10.7717/peerj-cs.1125)
Supplement: Supplemental Information 1 [file peerj-cs-08-1125-s001.zip › deepfakes-watermarking-technique-master/setup.cfg]

version https://git-lfs.github.com/spec/v1
oid sha256:5a99ecb47bfb38c486dd0433a50ba0b69a19cf7c2cda8fdd423a240528827a23
size 947
